# Supplementary material for: Classifying Food Items During an Eating Occasion: A Machine Learning Approach with Slope Dynamics for Windowed Kinetic Data
Source: Foods. 2025 Jan 16;14(2):276. doi: 10.3390/foods14020276 (PMC11764823; doi:10.3390/foods14020276)
Supplement: Supplementary file 1 [file foods-14-00276-s001.zip]

Archive with 1 entries (1 files):
- foods-3382837-supplementary.pdf
